# Supplementary material for: The Beta-Diversity of Siganus fuscescens-Associated Microbial Communities From Different Habitats Increases With Body Weight
Source: Front Microbiol. 2020 Jul 7;11:1562. doi: 10.3389/fmicb.2020.01562 (PMC7358552; doi:10.3389/fmicb.2020.01562)
Supplement: Supplementary file 1 [file Table_1.xlsx]

## Sheet: alpha_weight
Sample ID	Time	Habitat	Weight (g)	Shannon	Chao1	Observed_otus	Goods_coverage
S6T11	Jun	skin	16.3	4.8334	558.603	386	0.994052
S6T13	Jun	skin	19.2	3.80585	649.387	401	0.992628
S6T14	Jun	skin	11.3	3.00796	687.812	466	0.992921
S6T15	Jun	skin	13.1	8.1665	2125.49	1906	0.984754
S6T16	Jun	skin	20.9	5.12927	869.516	586	0.992
S6T17	Jun	skin	17.9	2.53621	655	472	0.992335
S6T111	Jun	skin	9.2	3.4205	959.841	760	0.989487
S6T21	Jun	skin	12.8	2.86666	788	579	0.991246
S6T28	Jun	skin	17.5	3.49255	1103.18	802	0.987058
S6T210	Jun	skin	13.8	5.09212	751.865	421	0.992209
S6T211	Jun	skin	12.4	2.52809	555.194	396	0.994094
S6T212	Jun	skin	16.5	4.37684	989.161	511	0.98978
S6T33	Jun	skin	12.4	3.35705	537.119	446	0.995351
S6T34	Jun	skin	13	4.15285	558.397	462	0.995183
S6T35	Jun	skin	17	0.824115	332.643	210	0.995728
S6T36	Jun	skin	10.7	2.4319	497.93	378	0.994513
S6T37	Jun	skin	15.3	3.99609	765.792	547	0.992545
S6T38	Jun	skin	19.9	5.22217	693.105	586	0.995351
S6T39	Jun	skin	14	3.11307	473.85	401	0.996063
S6T310	Jun	skin	22.6	3.03875	769.421	525	0.990953
S6T42	Jun	skin	11.3	5.61387	695.362	566	0.994848
S6T43	Jun	skin	18.4	4.3804	1094.12	760	0.989822
S6T44	Jun	skin	19.5	4.81685	678.562	537	0.993675
S6T45	Jun	skin	17.7	3.89761	600.419	516	0.994932
S6T46	Jun	skin	22.1	4.08515	700.779	509	0.993215
S6T48	Jun	skin	16.3	6.39504	1038.22	803	0.989822
S6T411	Jun	skin	8.8	3.05256	501.203	426	0.99556
S6T412	Jun	skin	18.1	0.317996	161.176	92	0.997948
S6T51	Jun	skin	22.7	4.04533	743.678	574	0.994052
S6T53	Jun	skin	26	4.23159	719	552	0.992963
S6T55	Jun	skin	15.4	3.67321	826.849	559	0.992921
S6T56	Jun	skin	14.5	3.8611	877.179	652	0.991832
S6T57	Jun	skin	18.5	5.03867	1090.85	809	0.989361
S6T58	Jun	skin	20.8	0.820886	222.122	176	0.997403
S6T511	Jun	skin	20.7	1.60408	520	308	0.993298
S6T61	Jun	skin	35.4	2.55631	692.153	507	0.992
S6T62	Jun	skin	27.4	1.32249	552.04	376	0.993173
S6T63	Jun	skin	40	2.00741	502.15	286	0.994471
S6T64	Jun	skin	43.6	1.17123	387.354	290	0.995267
S6T68	Jun	skin	36.1	1.60859	573.016	345	0.99288
S6T69	Jun	skin	34.5	1.87851	473.75	323	0.994346
S6T610	Jun	skin	34.1	3.74615	719.635	563	0.992419
S6T611	Jun	skin	36.7	3.63674	606.459	510	0.99422
S8T11	Aug	skin	54.38	3.43244	682.598	519	0.992712
S8T13	Aug	skin	84.01	4.65026	698	549	0.993717
S8T14	Aug	skin	51.67	3.84146	827.009	608	0.990869
S8T15	Aug	skin	39.26	4.42317	1152.39	838	0.987686
S8T1a	Aug	skin	57.3	6.05782	1265.73	1063	0.989445
S8T21	Aug	skin	77.48	3.73794	771.789	528	0.991916
S8T2A	Aug	skin	71.16	3.73773	764.34	569	0.991455
S8T2C	Aug	skin	62.72	4.28529	987.842	759	0.989152
S8T2D	Aug	skin	61.51	5.72725	1371.02	1016	0.985215
S8T2E	Aug	skin	63.62	3.75999	867.135	634	0.99045
S8Ty1	Aug	skin	96.65	6.51677	2241.42	1696	0.975079
S8Ty2	Aug	skin	76.1	5.30642	1490.01	1127	0.984712
S8Ty3	Aug	skin	100.46	5.29194	961.638	767	0.991079
S8Ty4	Aug	skin	78.08	7.31387	3015.42	1829	0.96423
S8Ty6	Aug	skin	66.49	6.83114	893.419	697	0.992838
S8Ty8	Aug	skin	57.56	6.62774	3313.11	1780	0.963602
S8Ty9	Aug	skin	59.6	2.58332	557.467	319	0.993843
S8Ty10	Aug	skin	62.29	2.09863	1833.04	787	0.979435
S8Ty11	Aug	skin	59.7	1.78516	498.841	284	0.99422
S8T31	Aug	skin	65.5	3.97347	690.9	453	0.992335
S8T32	Aug	skin	71.45	2.85289	681.379	440	0.992503
S8T33	Aug	skin	58.02	1.39012	367.596	258	0.995728
S8T34	Aug	skin	64.18	3.29094	450.122	314	0.995141
S8T35	Aug	skin	67.41	2.81093	2283.55	1025	0.973068
S8T37	Aug	skin	69.17	4.31297	725.06	578	0.992796
S8T38	Aug	skin	54.85	4.24566	782.304	583	0.991958
S8T39	Aug	skin	56.69	4.59113	1139.14	759	0.987812
S8T41	Aug	skin	91.06	4.77295	784.1	605	0.991665
S8T42	Aug	skin	49.13	4.22942	910.342	716	0.991162
S8T46	Aug	skin	51.54	5.17729	580.159	445	0.985549
S8T47	Aug	skin	41.35	2.87206	569.062	456	0.994346
S8T48	Aug	skin	77.34	5.28768	919.244	616	0.990869
S8T49	Aug	skin	64.68	3.18566	420.2	332	0.995853
S8T411	Aug	skin	47.66	2.92944	447.246	368	0.995728
S8T412	Aug	skin	59.68	3.20616	663.158	440	0.993298
S8T413	Aug	skin	53.72	1.60363	714.678	374	0.991581
S8T414	Aug	skin	54.58	2.37769	641.517	376	0.992503
S8T416	Aug	skin	74.21	2.1953	1015.52	473	0.989654
S8T417	Aug	skin	50.89	1.53821	451.655	313	0.994806
S8T51	Aug	skin	62.9	3.66885	721.59	472	0.99267
S8T52	Aug	skin	44.23	2.9431	613.558	364	0.993843
S8T53	Aug	skin	86.78	3.73135	850.009	623	0.990534
S8T54	Aug	skin	54.67	4.98329	1735.09	1333	0.980901
S8T55	Aug	skin	94.77	5.16131	723.156	542	0.992168
S8T61	Aug	skin	101.06	5.08789	894.062	625	0.989696
S8T62	Aug	skin	89.33	4.76319	1005.79	628	0.988524
S8T63	Aug	skin	91.52	5.19122	1122.95	768	0.986681
S8T64	Aug	skin	86.75	5.23918	762.851	583	0.991497
S8T65	Aug	skin	103.32	4.02709	671.241	559	0.994262
S8T66	Aug	skin	77.17	4.36825	816.06	609	0.991455
S8T67	Aug	skin	84.66	3.9073	860.093	614	0.990827
S10T11	Oct	skin	231.1	4.29345	733	542	0.992
S10T12	Oct	skin	194.5	4.20919	635.769	366	0.992963
S10T13	Oct	skin	131.1	2.99143	621.545	477	0.993298
S10T14	Oct	skin	93.7	2.94478	820.846	512	0.990785
S10T15	Oct	skin	206.3	3.18903	630.702	465	0.992586
S10T16	Oct	skin	139.7	5.3381	701.789	581	0.994304
S10T17	Oct	skin	190.5	5.29211	756.263	609	0.99355
S10T18	Oct	skin	307.4	2.61528	661.318	471	0.99334
S10T19	Oct	skin	219.4	2.0605	561.338	397	0.993717
S10T110	Oct	skin	281.9	2.70894	611.812	390	0.992921
S10T112	Oct	skin	201.2	1.6841	359.75	246	0.996188
S10T113	Oct	skin	188.9	5.37164	902.693	746	0.991623
S10T114	Oct	skin	208.8	2.78997	499.217	372	0.994429
G6T11	Jun	gill	16.3	6.30713	885.304	657	0.992545
G6T13	Jun	gill	19.2	4.96923	729.879	472	0.992251
G6T14	Jun	gill	11.3	5.12392	819.667	533	0.990953
G6T15	Jun	gill	13.1	5.66938	827.727	540	0.991162
G6T16	Jun	gill	20.9	5.00391	708.559	469	0.992419
G6T17	Jun	gill	17.9	5.06891	630.418	419	0.993592
G6T111	Jun	gill	9.2	5.59925	973.392	605	0.990199
G6T21	Jun	gill	12.8	4.40663	745.471	473	0.991916
G6T28	Jun	gill	17.5	5.45814	651.918	446	0.99334
G6T210	Jun	gill	13.8	4.55219	574.977	357	0.994178
G6T211	Jun	gill	12.4	4.77956	724.588	477	0.992293
G6T212	Jun	gill	16.5	2.47494	617.538	476	0.993257
G6T33	Jun	gill	12.4	5.12187	606.684	400	0.99355
G6T34	Jun	gill	13	4.90072	642.937	448	0.992628
G6T35	Jun	gill	17	5.21907	817.656	516	0.991749
G6T36	Jun	gill	10.7	5.19803	818.8	564	0.991791
G6T37	Jun	gill	15.3	4.3416	619.483	419	0.993592
G6T38	Jun	gill	19.9	4.34354	552	351	0.994346
G6T39	Jun	gill	14	3.95224	811.019	475	0.992
G6T310	Jun	gill	22.6	5.67404	828.5	533	0.991707
G6T42	Jun	gill	11.3	5.31768	707.059	520	0.993298
G6T43	Jun	gill	18.4	4.80625	654.538	368	0.993717
G6T44	Jun	gill	19.5	4.56204	813.56	462	0.992126
G6T45	Jun	gill	17.7	4.46368	627.078	428	0.99401
G6T46	Jun	gill	22.1	4.17462	671.365	408	0.993047
G6T48	Jun	gill	16.3	3.16894	607.732	367	0.994094
G6T411	Jun	gill	8.8	4.40312	627.273	396	0.993298
G6T412	Jun	gill	18.1	3.51246	392.559	264	0.996063
G6T51	Jun	gill	22.7	5.49788	884.744	598	0.99112
G6T53	Jun	gill	26	4.20095	892.278	482	0.991162
G6T55	Jun	gill	15.4	4.18106	649.71	411	0.992377
G6T56	Jun	gill	14.5	5.23061	887.267	525	0.991246
G6T57	Jun	gill	18.5	4.33147	650.6	393	0.993257
G6T511	Jun	gill	20.7	5.90416	944.679	628	0.990492
G6T61	Jun	gill	35.4	5.47596	873.092	559	0.990827
G6T62	Jun	gill	27.4	4.6006	712.123	484	0.992335
G6T64	Jun	gill	43.6	4.70117	776.684	465	0.992084
G6T65	Jun	gill	25.6	5.35304	1035.99	587	0.989403
G6T68	Jun	gill	36.1	4.44298	777.515	476	0.991623
G6T69	Jun	gill	34.5	5.1173	694.632	499	0.992251
G6T610	Jun	gill	34.1	5.20712	748.048	534	0.992084
G6T611	Jun	gill	36.7	5.2368	854.514	544	0.991246
G8T11	Aug	gill	54.38	4.71052	837.727	524	0.991455
G8T13	Aug	gill	84.01	5.30346	727.797	517	0.992335
G8T14	Aug	gill	51.67	4.93002	628.038	416	0.993759
G8T15	Aug	gill	39.26	4.97	661.92	417	0.993424
G8T1a	Aug	gill	57.3	5.11139	759.517	494	0.992503
G8T21	Aug	gill	77.48	6.13465	941	605	0.990576
g8T22	Aug	gill	84.72	8.4039	4955.34	3193	0.938262
G8T2A	Aug	gill	71.16	4.58616	661.94	445	0.992838
g8T2B	Aug	gill	55.93	4.56613	745.679	458	0.992461
G8T2C	Aug	gill	62.72	4.64097	780.015	492	0.991874
G8T2D	Aug	gill	61.51	5.23535	1026.03	627	0.988942
G8T2E	Aug	gill	63.62	5.04763	794.068	502	0.99133
G8Ty1	Aug	gill	96.65	5.46306	1080.71	626	0.989487
G8Ty2	Aug	gill	76.1	5.80257	777.919	509	0.991623
G8Ty3	Aug	gill	100.46	5.73778	828.647	568	0.991162
G8Ty4	Aug	gill	78.08	5.88908	933.172	635	0.990115
G8Ty6	Aug	gill	66.49	6.17849	874.229	621	0.990743
G8Ty8	Aug	gill	57.56	6.32533	915.042	588	0.990953
G8Ty9	Aug	gill	59.6	5.8684	808.148	550	0.991414
G8Ty10	Aug	gill	62.29	4.50552	889.444	550	0.990157
G8Ty11	Aug	gill	59.7	5.86253	997.421	693	0.989906
G8T31	Aug	gill	65.5	6.11328	1129.23	700	0.988272
G8T32	Aug	gill	71.45	6.09816	1054.13	682	0.988901
G8T33	Aug	gill	58.02	6.22426	1191.1	686	0.988147
G8T34	Aug	gill	64.18	5.95637	837.522	552	0.991665
G8T35	Aug	gill	67.41	6.20854	908.4	636	0.99045
G8T37	Aug	gill	69.17	6.02823	892.733	586	0.990995
G8T38	Aug	gill	54.85	5.49525	806	491	0.992042
G8T39	Aug	gill	56.69	5.9347	876.51	620	0.990492
G8T41	Aug	gill	91.06	6.20583	909.895	608	0.989948
G8T42	Aug	gill	49.13	5.34466	813.043	510	0.991414
G8T46	Aug	gill	51.54	5.58554	921.119	591	0.990115
G8T47	Aug	gill	41.35	5.4563	873.554	578	0.990702
G8T48	Aug	gill	77.34	6.25377	1008.13	690	0.989361
G8T49	Aug	gill	64.68	6.0372	1015.04	649	0.989654
G8T411	Aug	gill	47.66	3.06843	857.127	610	0.989864
G8T412	Aug	gill	59.68	6.06961	892.826	605	0.99066
G8T413	Aug	gill	53.72	4.4588	692.071	393	0.99334
G8T414	Aug	gill	54.58	5.67444	1097.6	664	0.988607
G8T416	Aug	gill	74.21	6.75022	1305.53	821	0.986555
G8T417	Aug	gill	50.89	5.87508	1097.5	694	0.988691
G8T51	Aug	gill	62.9	6.39728	1263.45	754	0.987225
G8T52	Aug	gill	44.23	4.67378	690.435	456	0.992838
G8T53	Aug	gill	86.78	1.55752	348.538	184	0.996105
G8T54	Aug	gill	54.67	1.79249	494.214	365	0.994346
G8T55	Aug	gill	94.77	2.88819	465	358	0.995476
G8T61	Aug	gill	101.06	2.77382	1082.8	598	0.987267
G8T62	Aug	gill	89.33	5.40161	927.836	565	0.990743
G8T63	Aug	gill	91.52	6.75569	1548.72	927	0.984209
G8T64	Aug	gill	86.75	5.77099	736.738	490	0.992712
G8T65	Aug	gill	103.32	6.3122	1303.38	794	0.986346
G8T66	Aug	gill	77.17	6.05608	1100.99	754	0.988565
G8T67	Aug	gill	84.66	6.92719	1357.41	918	0.985131
G10T11	Oct	gill	231.1	6.87285	1350.6	869	0.986723
G10T12	Oct	gill	194.5	6.34534	1236.12	740	0.988105
G10T13	Oct	gill	131.1	6.46212	1052.86	702	0.989571
G10T14	Oct	gill	93.7	6.32531	869.286	630	0.991581
G10T15	Oct	gill	206.3	6.30799	982.141	673	0.98999
G10T16	Oct	gill	139.7	6.66001	1140.53	743	0.988775
G10T17	Oct	gill	190.5	5.78895	677.409	518	0.992963
G10T18	Oct	gill	307.4	6.43789	1068.57	689	0.989529
G10T19	Oct	gill	219.4	5.89638	887.407	590	0.990785
G10T110	Oct	gill	281.9	1.05649	300.184	204	0.996398
G10T112	Oct	gill	201.2	1.10362	358.594	207	0.995853
G10T116	Oct	gill	208.8	1.08068	319.441	199	0.996188
G10T114	Oct	gill	227.2	1.10498	304.838	199	0.996272
W6T11	Jun	stomach	16.3	1.07217	296.108	195	0.996356
W6T13	Jun	stomach	19.2	1.48061	494.969	325	0.993801
W6T14	Jun	stomach	11.3	1.2431	393.053	241	0.995476
W6T15	Jun	stomach	13.1	1.29811	343.222	231	0.99577
W6T16	Jun	stomach	20.9	1.19522	330.323	204	0.996272
W6T17	Jun	stomach	17.9	1.31514	417.6	240	0.995309
W6T111	Jun	stomach	9.2	1.23985	294	213	0.996565
W6T21	Jun	stomach	12.8	1.52802	323.065	236	0.99623
W6T28	Jun	stomach	17.5	1.19084	336.714	200	0.996314
W6T210	Jun	stomach	13.8	6.01546	1206.35	859	0.987686
W6T211	Jun	stomach	12.4	2.65944	919.82	670	0.990115
W6T212	Jun	stomach	16.5	5.06319	900.346	558	0.990115
W6T33	Jun	stomach	12.4	3.09812	690.818	526	0.993801
W6T34	Jun	stomach	17	2.65779	575.902	432	0.994429
W6T35	Jun	stomach	10.7	3.23561	692.726	522	0.993885
W6T36	Jun	stomach	15.3	5.44934	658.234	519	0.994387
W6T37	Jun	stomach	19.9	3.58341	823.5	616	0.993047
W6T38	Jun	stomach	14	4.03637	818.129	602	0.991581
W6T39	Jun	stomach	22.6	4.55852	591.169	487	0.994471
W6T42	Jun	stomach	11.3	4.32066	756.889	578	0.993257
W6T43	Jun	stomach	18.4	3.46986	650.125	487	0.993927
W6T44	Jun	stomach	19.5	6.16505	1682.62	908	0.98111
W6T45	Jun	stomach	17.7	4.02544	695.038	544	0.99355
W6T46	Jun	stomach	22.1	5.21189	1128.07	862	0.990031
W6T48	Jun	stomach	16.3	7.29861	2596.1	1488	0.97001
W6T411	Jun	stomach	8.8	2.92008	589.154	410	0.994262
W6T412	Jun	stomach	18.1	0.317006	116	81	0.998534
W6T51	Jun	stomach	22.7	4.49066	937.567	712	0.991539
W6T53	Jun	stomach	26	9.0359	3982.3	3131	0.957822
W6T55	Jun	stomach	15.4	5.92265	1329.59	1040	0.988398
W6T56	Jun	stomach	14.5	3.62188	670.667	488	0.994262
W6T57	Jun	stomach	18.5	5.00607	875.542	690	0.992628
W6T58	Jun	stomach	20.8	3.98736	652.904	558	0.994094
W6T511	Jun	stomach	20.7	5.74667	1409.32	1128	0.986429
W6T61	Jun	stomach	35.4	5.63147	1548.18	1112	0.98266
W6T62	Jun	stomach	27.4	6.0592	2153.04	1073	0.976377
W6T63	Jun	stomach	40	4.73196	1642.06	1181	0.98044
W6T64	Jun	stomach	43.6	4.28184	1363.68	795	0.982911
W6T65	Jun	stomach	25.6	4.21017	962.071	740	0.990031
W6T68	Jun	stomach	36.1	5.34704	1860.34	1351	0.978094
W6T69	Jun	stomach	34.5	4.07114	872.729	683	0.991539
W6T610	Jun	stomach	34.1	0.967975	381.043	191	0.996063
W6T611	Jun	stomach	36.7	2.24649	380.75	242	0.995351
W8T11	Aug	stomach	54.38	7.39692	3686.4	1654	0.961466
W8T13	Aug	stomach	84.19	1.02305	324.625	213	0.996021
W8T14	Aug	stomach	51.67	1.94945	802.8	483	0.989654
W8T15	Aug	stomach	39.26	1.81302	602	356	0.993089
W8T1a	Aug	stomach	57.3	1.38029	382.375	262	0.995476
W8T21	Aug	stomach	77.48	1.23645	413	239	0.995099
W8T22	Aug	stomach	84.72	3.63764	584.245	500	0.994597
W8T2A	Aug	stomach	71.16	3.96248	980.124	704	0.989152
W8T2C	Aug	stomach	62.72	3.57922	508.667	385	0.99556
W8T2E	Aug	stomach	63.62	4.73973	1118.34	871	0.989236
W8Ty1	Aug	stomach	96.65	6.22792	1712.29	899	0.981864
W8Ty2	Aug	stomach	76.1	3.73592	726.75	626	0.993466
W8Ty3	Aug	stomach	100.46	3.6453	545.754	444	0.995016
W8Ty4	Aug	stomach	78.08	3.42697	566.269	438	0.995141
W8Ty6	Aug	stomach	66.49	4.28192	636.775	515	0.994471
W8Ty8	Aug	stomach	57.56	5.42019	1096.04	748	0.990157
W8Ty9	Aug	stomach	59.6	6.27594	1829.91	972	0.979895
W8Ty10	Aug	stomach	62.29	4.38653	806.783	595	0.992126
W8Ty11	Aug	stomach	59.7	6.50608	833.906	734	0.994178
W8T31	Aug	stomach	65.5	6.68077	1166.95	950	0.990031
W8T32	Aug	stomach	71.45	1.05674	357.429	216	0.995812
W8T33	Aug	stomach	58.02	0.917109	337.12	184	0.996314
W8T34	Aug	stomach	64.18	8.12455	4962.97	2252	0.946471
W8T35	Aug	stomach	67.41	2.02257	433.878	274	0.995183
W8T37	Aug	stomach	69.17	1.33386	338	224	0.995979
W8T38	Aug	stomach	54.85	2.72356	427	268	0.99556
W8T2B	Aug	stomach	56.69	1.29554	402.591	251	0.995141
W8T41	Aug	stomach	91.06	5.12317	1666.15	1216	0.982702
W8T42	Aug	stomach	49.13	4.99474	1698.05	1299	0.983079
W8T46	Aug	stomach	51.54	6.34286	1877.43	1038	0.977801
W8T47	Aug	stomach	41.35	4.72966	658.762	479	0.993675
W8T48	Aug	stomach	77.34	4.88787	971	614	0.990031
W8T49	Aug	stomach	64.68	5.18508	884.375	709	0.992293
W8T411	Aug	stomach	47.66	5.14914	1169.55	926	0.988105
W8T412	Aug	stomach	59.68	4.60639	691.179	572	0.994052
W8T413	Aug	stomach	53.72	4.79004	1150.25	875	0.988105
W8T414	Aug	stomach	54.58	2.48082	398.22	316	0.995853
W8T416	Aug	stomach	74.21	2.53795	398.167	285	0.995895
W8T417	Aug	stomach	50.89	3.98968	554.768	376	0.994052
W8T51	Aug	stomach	62.9	1.23383	311.758	201	0.996398
W8T52	Aug	stomach	44.23	1.22148	409.364	231	0.995435
W8T53	Aug	stomach	86.78	1.34239	382.019	271	0.995393
W8T54	Aug	stomach	54.67	1.16012	329.308	192	0.99644
W8T55	Aug	stomach	94.77	3.35348	590.548	403	0.993592
W8T61	Aug	stomach	101.06	6.07497	1047.03	663	0.989152
W8T62	Aug	stomach	89.33	2.50016	361.75	282	0.996314
W8T63	Aug	stomach	91.52	2.48647	409	306	0.995686
W8T64	Aug	stomach	86.75	2.65887	437.279	339	0.995393
W8T65	Aug	stomach	103.32	2.49653	395	294	0.99577
W8T66	Aug	stomach	77.17	3.34554	516.512	351	0.995099
W8T67	Aug	stomach	84.66	4.42008	799.111	628	0.992628
W10T11	Oct	stomach	231.1	5.71754	1429.24	743	0.98534
W10T12	Oct	stomach	194.5	4.74184	958.168	721	0.98978
W10T13	Oct	stomach	131.1	3.28706	526.797	409	0.994639
W10T14	Oct	stomach	93.7	3.42068	886.247	571	0.990283
W10T15	Oct	stomach	206.3	1.70212	601.718	319	0.993759
W10T16	Oct	stomach	139.7	1.59561	384.022	265	0.995644
W10T17	Oct	stomach	190.5	5.79045	1365.09	752	0.985759
W10T18	Oct	stomach	307.4	2.9882	502.826	312	0.994429
W10T19	Oct	stomach	219.4	2.89831	558.419	380	0.993173
W10T110	Oct	stomach	281.9	3.25133	480.034	329	0.994387
W10T112	Oct	stomach	201.2	2.06138	424.059	291	0.995099
W10T113	Oct	stomach	188.9	3.8504	552	330	0.993801
W10T114	Oct	stomach	208.8	6.49724	912.212	744	0.992335
W10T116	Oct	stomach	227.2	8.10795	2430.39	2050	0.97734
H6T11	Jun	hindgut	16.3	1.70418	618.875	386	0.993215
H6T13	Jun	hindgut	19.2	1.96123	756.721	467	0.991665
H6T14	Jun	hindgut	11.3	1.30133	421.5	249	0.995183
H6T15	Jun	hindgut	13.1	0.980194	394.562	214	0.995476
H6T16	Jun	hindgut	20.9	7.04308	2341.39	1750	0.974576
H6T17	Jun	hindgut	17.9	6.3554	1184	878	0.987895
H6T111	Jun	hindgut	9.2	8.12789	2669.51	2182	0.972859
H6T21	Jun	hindgut	12.8	5.88096	1801.6	870	0.981277
H6T28	Jun	hindgut	17.5	4.48282	535.264	417	0.994513
H6T210	Jun	hindgut	13.8	5.48164	669.014	518	0.993717
H6T211	Jun	hindgut	12.4	5.9233	726.877	537	0.993005
H6T212	Jun	hindgut	16.5	4.63001	719	512	0.993215
H6T33	Jun	hindgut	12.4	4.06673	828.139	601	0.990702
H6T34	Jun	hindgut	13	3.32577	790.169	623	0.992754
H6T35	Jun	hindgut	17	3.86686	445.6	358	0.996942
H6T36	Jun	hindgut	10.7	5.49808	672.038	519	0.993466
H6T37	Jun	hindgut	15.3	4.86096	569.011	474	0.994471
H6T38	Jun	hindgut	19.9	4.77547	948.598	770	0.991791
H6T39	Jun	hindgut	14	4.2114	550.113	451	0.995686
H6T310	Jun	hindgut	22.6	4.92917	550.082	450	0.995351
H6T42	Jun	hindgut	11.3	5.23419	522.113	409	0.995393
H6T43	Jun	hindgut	18.4	3.79293	525.944	432	0.995141
H6T44	Jun	hindgut	19.5	0.845056	338.791	219	0.995728
H6T45	Jun	hindgut	17.7	1.30959	209.2	136	0.997445
H6T46	Jun	hindgut	22.1	1.67862	460.769	302	0.994597
H6T48	Jun	hindgut	16.3	1.00936	436.886	243	0.995099
H6T411	Jun	hindgut	8.8	1.18761	445.5	267	0.994974
H6T51	Jun	hindgut	22.7	1.52033	466.973	274	0.994974
H6T53	Jun	hindgut	26	1.36352	349.037	194	0.996147
H6T55	Jun	hindgut	15.4	1.40991	303.341	204	0.996063
H6T56	Jun	hindgut	14.5	1.75927	463.565	264	0.994304
H6T57	Jun	hindgut	18.5	1.33885	486	316	0.994304
H6T58	Jun	hindgut	20.8	1.55183	579.667	311	0.993466
H6T511	Jun	hindgut	20.7	0.954115	359.286	193	0.995937
H6T61	Jun	hindgut	35.4	6.91158	1219.2	964	0.990283
H6T63	Jun	hindgut	40	6.05202	1390.22	916	0.985047
H6T64	Jun	hindgut	43.6	8.08888	1517.36	1234	0.987686
H6T65	Jun	hindgut	25.6	7.39094	1313.22	994	0.988147
H6T68	Jun	hindgut	36.1	4.30944	1400.43	997	0.985215
H6T610	Jun	hindgut	34.5	7.50815	1383.72	1080	0.986639
H8T11	Aug	hindgut	54.38	6.86634	1192.31	923	0.988314
H8T13	Aug	hindgut	84.19	2.93785	813.788	566	0.990702
H8T14	Aug	hindgut	51.67	4.09902	919.991	624	0.989487
H8T15	Aug	hindgut	39.26	1.24481	211.375	130	0.997361
H8T1a	Aug	hindgut	57.3	2.37026	416.185	299	0.995267
H8T21	Aug	hindgut	77.48	4.12195	819.409	626	0.992251
H8T22	Aug	hindgut	84.72	1.40319	611.603	361	0.992838
H8T2A	Aug	hindgut	71.16	2.82434	756.067	526	0.991455
H8T2B	Aug	hindgut	55.93	3.30653	838.868	625	0.99045
H8T2D	Aug	hindgut	61.51	6.17946	909.011	722	0.992209
H8Ty1	Aug	hindgut	96.65	6.9223	1166.79	944	0.988691
H8Ty3	Aug	hindgut	100.46	6.53092	1056.8	884	0.991204
H8Ty6	Aug	hindgut	66.49	6.92353	1340.1	1015	0.986597
H8Ty8	Aug	hindgut	57.56	6.80023	1115.02	868	0.989529
H8Ty9	Aug	hindgut	59.6	6.3395	1195.1	888	0.987351
H8Ty10	Aug	hindgut	62.29	6.10148	855.186	714	0.993047
H8Ty11	Aug	hindgut	59.7	6.03679	1692.66	935	0.980482
H8T31	Aug	hindgut	65.5	5.83079	2046.18	1445	0.974366
H8T32	Aug	hindgut	71.45	6.50203	2309.01	1334	0.972859
H8T33	Aug	hindgut	58.02	6.04919	1131.79	899	0.988984
H8T34	Aug	hindgut	64.18	7.1398	1723.19	1316	0.981194
H8T35	Aug	hindgut	67.41	7.07651	4444.8	2599	0.94178
H8T37	Aug	hindgut	69.17	6.66414	1789.53	1461	0.981822
H8T38	Aug	hindgut	54.85	6.1369	2420.57	1754	0.969508
H8T39	Aug	hindgut	56.69	6.89741	2115.49	1551	0.97512
H8T41	Aug	hindgut	91.06	0.714666	275.294	180	0.996607
H8T42	Aug	hindgut	49.13	2.63513	409.019	308	0.995686
H8T46	Aug	hindgut	51.54	3.00334	611.611	379	0.99334
H8T47	Aug	hindgut	41.35	1.35114	420.447	274	0.99556
H8T48	Aug	hindgut	77.34	4.40838	748.359	491	0.992377
H8T49	Aug	hindgut	64.68	0.831782	392.154	244	0.995476
H8T411	Aug	hindgut	47.66	1.06939	552	297	0.994304
H8T412	Aug	hindgut	59.68	1.41116	423.579	260	0.995309
H8T413	Aug	hindgut	53.72	1.50737	466.789	333	0.994806
H8T414	Aug	hindgut	54.58	5.11326	661.985	550	0.994848
H8T416	Aug	hindgut	74.21	4.26059	825.031	626	0.991749
H8T417	Aug	hindgut	50.89	0.978388	356.371	247	0.996314
H8T51	Aug	hindgut	62.9	1.98396	576.754	376	0.993424
H8T52	Aug	hindgut	44.23	1.34502	400.8	270	0.995435
H8T53	Aug	hindgut	86.78	1.04974	362.766	251	0.995686
H8T54	Aug	hindgut	54.67	4.7408	1977.88	1305	0.976126
H8T55	Aug	hindgut	94.77	3.09692	895.252	583	0.989152
H8T61	Aug	hindgut	101.06	1.82979	386.396	293	0.995812
H8T62	Aug	hindgut	89.33	2.2303	955.462	537	0.989277
H8T63	Aug	hindgut	91.52	3.24008	1599.58	706	0.98245
H8T64	Aug	hindgut	86.75	1.69107	542.646	357	0.994387
H8T65	Aug	hindgut	103.32	1.86175	822.379	528	0.990073
H8T66	Aug	hindgut	77.17	6.14913	3830	2138	0.954723
H8T67	Aug	hindgut	84.66	7.06178	1827.96	1283	0.979099
H10T11	Oct	hindgut	231.1	4.32783	1826.32	1042	0.979393
H10T12	Oct	hindgut	194.5	3.12477	580	370	0.994094
H10T13	Oct	hindgut	131.1	0.725757	325.794	208	0.99623
H10T14	Oct	hindgut	93.7	3.2664	532.043	397	0.99422
H10T15	Oct	hindgut	206.3	2.21505	458.098	343	0.995016
H10T16	Oct	hindgut	139.7	2.3703	327.486	231	0.99644
H10T17	Oct	hindgut	190.5	1.80866	268.545	165	0.997152
H10T18	Oct	hindgut	307.4	1.02274	386.917	241	0.995686
H10T19	Oct	hindgut	219.4	5.31497	788.151	555	0.992251
H10T110	Oct	hindgut	281.9	1.02782	511.083	341	0.993424
H10T112	Oct	hindgut	201.2	2.73453	1229.59	583	0.986848
H10T113	Oct	hindgut	188.9	2.52554	558.591	387	0.993675
H10T114	Oct	hindgut	208.8	1.43765	473.163	315	0.994764
H10T116	Oct	hindgut	227.2	2.02508	642	396	0.993089
S6T1	Jun	water	NA	1.13724	438.102	313	0.99489
S6T2	Jun	water	NA	5.91858	910.753	620	0.990031
S6T3	Jun	water	NA	1.89163	640.878	428	0.992545
S6T4	Jun	water	NA	2.47363	612.167	394	0.99355
S6T5	Jun	water	NA	1.87083	475	305	0.994974
S6T6	Jun	water	NA	3.41164	585.319	419	0.993634
S8T1	Aug	water	NA	0.759981	328.837	225	0.996021
S8T2	Aug	water	NA	3.74445	779.2	457	0.992461
S8T3	Aug	water	NA	2.77253	607.242	427	0.993717
S8T4	Aug	water	NA	2.16251	663.872	376	0.993089
S8T5	Aug	water	NA	2.31849	461.25	310	0.994932
S8T6	Aug	water	NA	2.45017	491.535	331	0.995058
SH10T11	Oct	water	NA	0.871689	280.026	201	0.996733
